# Supplementary material for: Systematic Review of Variations in Hyperthermic Intraperitoneal Chemotherapy (HIPEC) for Peritoneal Metastasis from Colorectal Cancer
Source: J Clin Med. 2018 Dec 19;7(12):567. doi: 10.3390/jcm7120567 (PMC6306814; doi:10.3390/jcm7120567)
Supplement: Supplementary file 1 [file jcm-07-00567-s001.zip]

Archive with 11 entries (10 files):
- Supplement/
- Supplement/Suppl. Tab 1 MMC Protocols.xlsx
- Supplement/Suppl. Tab 2 MMC+CCDP Protocols.xlsx
- Supplement/Suppl. Tab 3 MMC+DOX Protocols.xlsx
- Supplement/Suppl. Tab 4 L-OHP Protocols.xlsx
- Supplement/Suppl. Tab 5 L-OHP+IRI Protocols.xlsx
- Supplement/Suppl. Tab 6 CDDP Protocols.xlsx
- Supplement/Suppl. Tab 7 Protocols w rare combinations .xlsx
- Supplement/Suppl. Tab 8 Protocols w rare monotherapies .xlsx
- Supplement/Suppl. Tab 9 Concomitant iv chemotherapy.xlsx
- Supplement/Suppl. Tab. 10 PRISMA checklist jcm-392073.doc
