# Supplementary material for: Systematic Review of Variations in Hyperthermic Intraperitoneal Chemotherapy (HIPEC) for Peritoneal Metastasis from Colorectal Cancer
Source: J Clin Med. 2018 Dec 19;7(12):567. doi: 10.3390/jcm7120567 (PMC6306814; doi:10.3390/jcm7120567)
Supplement: Supplementary file 1 [file jcm-07-00567-s001.zip › Supplement/Suppl. Tab 1 MMC Protocols.xlsx]

## Sheet: MMC
Ref. No.	1st Author	Publication (Year)	_	Publication (Month)	Country	Reference / Link	Drug Amount	Dosing Benchmark	Duration (min.)	Fractionated	Dosings	Dosing Details	Carrier Solution	Matrix Details	Volume (l)	Temperature (°C)	Patients (n)	Study Period (Start Year)	Study Period (End Year)	open/ closed	Bidirectional Protocol	i.v. Drug	EPIC	EPIC Drug Dosage	Reference Benchmark	Retrieval
1	Gilly	1994		04	France	PMID: 8056398	10	mg/l	90 - 120	no	1	N/A	PDS	NR	6	46.0 - 49.0 (inflow)	4	1989	1992	closed	no	N/A	no	N/A	N/A	manual
2	Schneebaum	1996		01	USA	PMID: 8770301	10.0 (45.0 - 60.0 mg)	mg/l	60	yes	2	50%/ 50% @30 min.	Cristalloid	Plasmalyte	3	41.0 - 42.0	15	1991	1993	closed	no	N/A	no	N/A	N/A	manual
3	Jacquet	1996		06	USA	PMID: 8640714	10	mg/l	120	no	1	N/A	Dextrose	1.5% Dextrose	3	> 41.0	19	1992	1994	closed	no	N/A				manual
4	Jacquet	1998		03	USA	PMID: 9499187	10	mg/l	120	no	1	N/A	Dextrose	1.5% Dextrose	3	41.0 - 43.0	42	1992	1994	closed	no	N/A	5-FU	15	mg/kg	manual
5	Elias	2000		n.d.	France	PMID:11341599	5.0/ 8.0/ 10.0	mg/l	NR	no	1	N/A	NR	NR	3.5 l/m²	41.0 - 44.0	<16	1993	1998	ND	no	N/A	5-FU	15.0 (500)	mg/kg (mg/m²)	manual
6	Elias	2001		07	France	PMID: 11443611	5.0/ 8.0/ 10.0	mg/l	60	no	1	N/A	NR	NR	3.5 l/m²	41.0 - 44.0	21	1993	1999	closed	no	N/A	no	N/A	N/A	manual
7	Beaujard	2000		06	France	PMID: 10861427	10	mg/l	90	no	1	N/A	NR	NR	4.0 - 6.0	42	27	1991	1997	closed	no	N/A	no	N/A	N/A	manual
8	Pestieau	2000		10	USA	PMID: 11052509	NR	NR	NR	NR	NR	NR	NR	NR	NR	NR	104	1981	1999	NR	no	N/A	5-FU	NR	NR	manual
9	McQuellon	2001		02	USA	PMID: 11237495	40	mg	120	yes	2	75%/ 25% @60 min.	NR	NR	3	40.5	NR	1995	1997	NR	no	N/A	no	N/A	N/A	manual
10	Witkamp	2001		05	Netherlands	PMID: 11334722	Dose finding: 15.0 - 40.0 Subsequently: 35.0	mg/m²	90	yes	3	50%/ 25% @30 min./ 25% @60 min.	PDS	Dianeal PD-1	3.0 - 4.0	40.0 - 42.0	26	1995	1997	open	no	N/A	no	N/A	N/A	systematic
11	Glehen	2003		03	France	PMID: 12610177	0.7	mg/kg	90	no	1	max. 60 mg	NR	NR	4.0 - 6.0	46.0 - 48.0	26?	1998	2001	closed	no	N/A	no	N/A	N/A	manual
12	Shen	2003		01	USA	PMID: 12511145	40	mg	120	yes	2	75%/ 25% @60 min.	Cristalloid	Ringer´s Lactate	3	40.5	40	1991	1997	closed	no	N/A	no	N/A	N/A	manual
13	Shen	2004		10	USA	PMID: 14761921	40	mg	120	yes	2	75%/ 25% @60 min.	Cristalloid	Ringer´s Lactate	3	38.5 - 40.5	77	1991	2002	closed	no	N/A	no	N/A	N/A	manual
14	Glehen	2004		06	France	PMID: 15164446	10.0 (40.0 - 60.0 mg)	mg/l	90	no	1	N/A	NR	NR	4.0 - 6.0	46.0 - 48.0 (inflow)	53	1989	2002	closed	no	N/A	5-FU	15	mg/kg	manual
15	Verwaal	2003		10	Netherlands	PMID: 14551293	35	mg/m²	90	yes	3	50%/ 25% @30 min./ 25% @60 min.	PDS	NR	> 3.0	>40.0	50	1998	2001	open	no	N/A	no	N/A	N/A	systematic
16	Verwaal	2004		06	Netherlands	PMID: 15164445	35	mg/m²	90	yes	3	50%/ 25% @30 min./ 25% @60 min (max. 70mg)	NR	NR	3	41.0 - 42.0	87	1995	2002	NR	no	N/A	no	N/A	N/A	systematic
17	Verwaal	2008		09	Netherlands	PMID: 18521686	35	mg/m²	90	yes	3	50%/ 25% @30 min./ 25% @60 min.	PDS	NR	> 3.0	>40.0	50	1998	2001	open	no	N/A	no	N/A	N/A	systematic
18	van Ruth	2004		02	Netherlands	PMID: 14748621	35	mg/m²	90	yes	3	50%/ 25% @30 min./ 25% @60 min.	PDS	Dianeal PD-1	> 3.0	41.0 - 42.0	22	1998	2000	open	no	N/A	no	N/A	N/A	systematic
19	Carmignani	2004		05	USA	PMID: 15063892	12.5 (males) 10.0 (females)	mg/m²	90	NR	NR	NR	NR	NR	NR	42	10	1992	2003	open	no	N/A	5-Fu	650	mg/m²	manual
20	de Bree	2005		02	Netherlands	PMID: 16290055	35	mg/m²	90	yes	3	33%/ 33% @30min./ 33% @60 min.	NR	NR	NR	40.0 - 41.0	NR	NR	NR	open	no	N/A	no	N/A	N/A	systematic
21	Kecmanovic	2005		03	Serbia	PMID:15698730	12.5 (males) 10.0 (females)	mg/m²	120	no	1	N/A	Cristalloid	Ringer´s Lactate	2	42	18	1996	2003	closed	no	N/A	5-FU	15	mg/kg	manual
22	da Silva	2005		12	USA	PMID: 16228825	12.5 (males) 10.0 (females)	mg/m²	90	no	1	N/A	NR	NR	NR	41.0 - 42.0	70	1981	2004	open	no	N/A	5-FU	650	mg/m²	manual
23	da Silva	2006		12	USA	PMID: 17116556	12.5 (males) 10.0 (females)	mg/m²	90	no	1	N/A	NR	NR	NR	41.0 - 42.0	34	1997	2004	ND	no	N/A	5-FU			manual
24	Hadi	2006		03	Australia	PMID: 16626358	12.5 (males) 10.0 (females)	mg/m²	90	no	1	N/A	PDS	Dianeal	1	41.0 - 42.0	15	1996	2004	open	no	N/A	no	N/A	N/A	systematic
25	Rouers	2006		05	Belgium	PMID: 16910003	10	mg/m²	90	no	1	N/A	NR	NR	NR	41.0 - 42.5	13	1998	2004	open	no	N/A	no	N/A	N/A	systematic
26	Zanon	2006		11	Italy	PMID: 17058031	15	mg/m²	60	no	1	N/A	Cristalloid	NR	4.0 - 5.0	42	25	1998	2004	closed	no	N/A	no	N/A	N/A	manual
27	Tuttle	2006		12	USA	PMID: 17013686	30	mg	90	no	1	N/A	NR	NR	NR	>40.0	≤7	2001	2002	closed	no	N/A	no	N/A	N/A	manual
	Tuttle	2006	b	12	USA	PMID: 17013686	35	mg/m²	90	no	1	N/A	NR	NR	NR	>40.0	≤7	2002	2005	closed	no	N/A	no	N/A	N/A	manual
28	Yan	2006		12	Australia	PMID: 16887321	10.0 - 12.5	mg/m²	90	no	1	N/A	PDS	1.5% Dextrose	2	42	30	1997	2006	open	no	N/A	5-FU	650	N/A	manual
29	Bijelic	2007		08	USA	PMID: 17503156	12.5 (males) 10.0 (females)	mg/m²	NR	no	1	N/A	NR	NR	NR	NR	34	1997	2004	NR	no	N/A	5-FU	650	mg/m²	manual
30	Bijelic	2008		09	USA	PMID: 18726900	12.5 (males) 10.0 (females)	mg/m²	90	no	1	N/A	Dextrose	1.5% Dextrose	2	NR	34	1997	2006	open	no	N/A	5-FU			manual
31	Gusani	2008		03	USA	PMID: 18080166	40	mg	100	yes	2	75%/ 25% @60 min.	NR	NR	3	42	28	2002	2005	closed	no	N/A	no	N/A	N/A	systematic
32	Spiliotis	2008		04	Greece	PMID: 18555466	10	mg/m²	90	no	1	N/A	Dextrose	5% Dextrose	> 3.0	42	<7	2004	2007	ND	no	N/A	no	N/A	N/A	systematic
33	Franko	2008		11	USA	PMID: 18712450	40	mg	100	yes	2	75%/ 25% @60 min.	NR	NR	3	NR	65	2001	2007	closed	no	N/A	no	N/A	N/A	systematic
34	Franko	2010		08	USA	PMID: 20564081	40	mg	100	yes	2	75 %/ 25 % @60 min.	NR	NR	3	NR	67	2001	2007	closed	no	N/A	no	N/A	N/A	manual
35	Yan	2008		11	Australia	PMID: 18948811	10.0 - 12.5	mg/m²	90	no	1	N/A	Dextrose	1.5% Dextrose	3	42	50	1997	2007	open	no	N/A	5-FU			systematic
36	Pelz	2009		01	Germany/ USA	PMID: 18937291	10.0 - 20.0	mg/m²	90	no	1	N/A	NR	NR	NR	41.0 - 44.0	40	2003	2007	NR	no	N/A	no	N/a	N/A	systematic
37	Chua	2009		07	Australia	PMID: 19412567	10.0 - 12.5	mg/m²	90	no	1	N/A	Dextrose	1.5% Dextrose	3	42	60	1997	2008	open	no	N/A	5-FU	650.0 - 800.0	mg/m²	manual
38	Chua	2009	b	10	Australia	PMID: 19641972	10.0 - 20.0	mg/m²	90	no	1	N/A	PDS	1.5% Dextrose	2.0 - 3.0	42	33	1997	2008	closed	no	N/A	no	N/A	N/A	systematic
39	Chua	2009	c	12	Australia	PMID: 19632081	10.0 - 12.5	mg/m²	90	no	1	N/A	Dextrose	1.5% Dextrose	3	42	39	1997	2008	open	no	N/A	5-FU	650.0 - 800.0	mg/m²	systematic
40	Chua	2010		05	Australia	PMID: 20033321	10.0 - 20.0	mg/m²	90	no	1	N/A	NR	NR	NR	42	56	1997	2008	ND	no	N/A	no	N/A	N/A	systematic
41	Chua	2013		06	Australia	PMID: 22415741	10.0 - 12.5	mg/m²	90	no	1	N/A	Dextrose	1.5% Dextrose	3	42	63	1996	2011	open	no	N/A	5-FU	650.0 - 800.0	mg/m²	systematic
42	Hagendoorn	2009		08	Netherlands	PMID: 19019619	35	mg/m²	90	yes	3	50%/ 25% @30 min./ 25% @60 min.	PDS	NR	> 3.0	>40.0	40	2005	2008	open	no	N/A	no	N/A	N/A	systematic
43	Kuijpers	2013		12	Netherlands	PMID: 23897008	35	mg/m²	90	yes	3	50%/ 25% @30 min./ 25% @60 min.	NR	NR	NR	41.0 - 42.0	960	1995	2012	open	yes	N/A	no	N/A	N/A	systematic
44	Kuijpers	2014		4	Netherlands	PMID: 24667719	35	mg/m²	90	yes	3	50%/ 25% @30 min./ 25% @60 min.	NR	NR	NR	41.0 - 42.0	73	2004	2012	open	no	N/A	no	N/A	N/A	systematic
45	van Oudhuesden	2014		08	Netherlands	PMID: 24671638	35	mg/m²	90	NR	NR	NR	Cristalloid	Saline	NR	41.0 - 42.0	149	2005	2013	open	no	N/A	no	N/A	N/A	systematic
46	van Oudhuesden	2015		02	Netherlands	PMID: 25195780	35	mg/m²	90	no	1	N/A	NR	NR	NR	41	268	2005	2013	open	no	N/A	no	N/A	N/A	systematic
47	Kuijpers	2015		02	Netherlands	PMID: 25245434	35	mg/m²	90	yes	3	50%/ 25% @30 min./ 25% @60 min.	NR	NR	NR	41.0 - 42.0	327	1995	2007	open	no	N/A	no	N/A	N/A	systematic
48	Varban	2009		08	USA	PMID: 19499577	40	mg	120	yes	2	75%/ 25% @60 min.	Cristalloid	Ringer´s Lactate	3	40.5 - 42.5	142	1991	2007	closed	no	N/A	no	N/A	N/A	manual
49	Cao	2009		12	Australia	PMID: 19697395	10.0 - 12.5	mg/m²	90	no	1	N/A	PDS	1.5% Dextrose	3	42	52	1995	2008	open	no	N/A	yes	650.0 - 800.0	N/A	manual
50	Saxena	2010		01	Australia	PMID: 19760317	10.0 - 12.0	mg/m²	90	no	1	N/A	PDS	1.5% Dextrose	3	42	63	1996	2009	open	no	N/A	5-Fu	650.0 - 800.0	mg/m²	manual
51	Vaira	2010		01	Italy	PMID: 20133981	35	mg/m²	60	no	1	N/A	NR	NR	NR	40.5	S=40	1997	2008	ND	no	N/A	no	N/A	N/A	systematic
52	Bretcha-Boix	2010		06	Spain	PMID: 20534399	12.5 (males) 10.0 (females)	mg/m²	40-90	no	1	N/A	NR	NR	NR	42	7	2001	2008	open	no	N/A	no	N/A	N/A	systematic
53	Boutros	2010		08	USA	PMID: 20727181	30	mg	90	yes	2	50%/ 50% @45 min.	PDS	Dianeal PD-2	NR	42	4	2008	2009	closed	no	N/A	no	N/A	N/A	systematic
54	Klaver	2012		02	Netherlands	PMID: 21780124	NR	NR	90	no	1	N/A	PDS	1.5% Dextrose	3	42	17	1996	2010	open	no	N/A	yes/no	650.0 - 800.0	mg/m²	manual
55	Klaver	2013		03	Netherlands	PMID: 23329276	35	mg/m²	NR	no	1	N/A	NR	NR	NR	NR	5	NR	NR	open	no	no	no	N/A	N/A	systematic
56	Cashin	2012		03	Sweden	PMID: 21685413	30	mg/m²	90	no	1	N/A	PDS	Dianeal PD-4	NR	41.0 - 42.0	1	1993	2008	open	no	N/A	no	N/A	N/A	systematic
57	Cashin	2012		06	Sweden	PMID: 22475555	30	mg/m²	90	no	1	N/A	PDS	Dianeal PD-4	NR	41.0 - 42.0	2	2004	2010	ND	no	N/A	no	N/A	N/A	systematic
58	Benizri	2012		04	France	PMID: 22494563	12.5 (males) 10.0 (females)	mg/m²	90	no	1	N/A	PDS	1.5% Dextrose	2.0 l/m²	42	49	2000	2007	open	no	N/A	no	N/A	N/A	systematic
59	Königsrainer	2012		05	Germany	PMID: 22563193	25.0 - 35.0	mg/m²	90	no	1	N/A	NR	NR	NR	42	26	2007	2012	open	no	N/A	no	N/A	N/A	systematic
60	van Sweringen	2012		10	USA	PMID: 22943843	30	mg/m²	90	yes	2	75%/ 25% @45 min.	PDS	NR	6	44.0 (inflow)	250	1999	2011	open	no	N/A	no	N/A	N/A	manual
61	McConell	2013		05	Canada	PMID: 23129533	12.0 - 15.0	mg	60	no	1	N/A	PDS	Dianeal	3	40.0 - 42.0	28	2000	2008	NR	no	N/A	5-FU	1000	mg	systematic
62	Iversen	2013		07	Denmark	PMID: 23458368	35	mg/m²	90	no	1	N/A	PDS	NR	NR	41.0 - 42.5	34	2006	2012	open	no	N/A	no	N/A	N/A	systematic
63	Braam	2013		09	Netherlands	PMID: 23810334	35	mg/m²	90	yes	3	50%/ 25% @30 min./ 25% @60 min.	PDS	NR	3	41	72	2005	2012	open	no	N/A	no	N/A	N/A	systematic
64	Tabrizian	2013		09	USA	PMID: 23827047	40	mg	90	yes	2	75%/ 25% @60 min.	NR	NR	4.0 - 6.0	41.0 - 43.0	39	2007	2012	closed	no	N/A	no	N/A	N/A	systematic
65	Tabrizian	2014		05	USA	PMID: 24577736	40	mg	90	yes	2	75%/ 25% @60 min.	NR	NR	NR	41.0 - 43.0	51	2007	2012	closed	no	N/A	no	N/A	N/A	systematic
66	Teo	2013		09	Singapore	PMID: 23504144	NR	NR	60	NR	NR	NR	PDS	NR	2.0 - 3.0	42	35	2001	2012	closed	no	N/A	no	N/A	N/A	systematic
67	Teo	2015		04	Singapore	PMID: 25059814	NR	NR	60	NR	NR	NR	PDS	NR	2.0 - 3.0	42	35	2001	2012	closed	no	N/A	no	N/A	N/A	systematic
68	Ung	2013		09	Australia	PMID: 24022087	12.5	mg/m²	NR	no	1	N/A	Dextrose	1.5% Dextrose	3	42	125	2000	2012	open	no	N/A	no	N/A	N/A	manual
69	Ung	2013	b	11	Australia	PMID: 24052322	12.5	mg/m²	NR	no	1	N/A	PDS	1.5% Dextrose	3	42	211	2000	2012	open	no	no	no	N/A	N/A	manual
70	Levine	2014		04	USA	PMID: 24491244	40	mg	120	yes	2	75%/ 25% @60 min.	Cristalloid	Ringer´s Lactate/ Plasmalyte	3	40.0 - 43.0	248	1991	2013	closed	no	N/A	no	N/A	N/A	systematic
71	Hompes	2014		05	Netherlands	PMID: 24375059	35	mg/m²	90	NR	NR	NR	NR	NR	NR	41.0 - 42.0	56	2004	2006	NR	no	N/A	no	N/A	N/A	systematic
72	Winer	2014		05	USA	PMID: 24201745	40	mg	100	yes	2	75%/ 25% @60 min.	NR	NR	NR	42	67	2001	2011	closed	no	N/A	no	N/A	N/A	systematic
73	Cashin	2014		08	Sweden	PMID: 24846340	35	mg/m²	NR	no	1	N/A	PDS	NR	NR	41.0 - 42.0	2	2004	2010	open	yes	N/A	no	N/A	N/A	systematic
74	Ceelen	2014		09	Belgium	PMID: 24756812	35	mg/m²	90	no	1	N/A	NR	NR	NR	NR	NR	2002	2012	open	yes	N/A	no	N/A	N/A	systematic
75	Prada- Villaverde	2014		12	USA/ Europe	PMID: 25088304	40	mg	90	yes	2	75%/ 25% @60 min.	NR	NR	3	42	418	2000	2012	ND	no	N/A	no	N/A	N/A	systematic
76	Lam	2015		09	Canada	PMID: 26051744	12.0 - 15.0	mg	60	no	1	N/A	PDS	Dianeal	3	40.0 - 42.0	26	2001	2008	open	no	N/A	no	N/A	N/A	systematic
77	Moran	2015		09	UK	PMID: 25880479	NR	NR	60	NR	NR	NR	NR	NR	NR	42	89	1994	2014	open	no	N/A	no	N/A	N/A	systematic
78	van Vugt	2015		10	Netherlands	PMID: 25672564	35	mg/m²	90	no	1	N/A	PDS	NR	NR	42	299	2005	2013	NR	no	N/A	no	N/A	N/A	systematic
79	Huang	2015		11	Australia	PMID: 26361862	12.5	mg/m²	NR	no	1	N/A	PDS	1.5% Dextrose	3	42	7	1996	2015	open	yes	N/A	yes	N/A	N/A	manual
80	Simkens	2016		04	Netherlands	PMID: 27110701	35	mg/m²	90	no	1	N/A	NR	NR	NR	NR	174	2007	2015	NR	no	N/A	no	N/A	N/A	systematic
81	Simkens	2016	b	12	Netherlands	PMID: 27027308	35	mg/m²	90	no	1	N/A	NR	NR	NR	NR	174	2007	2015	NR	no	N/A	no	N/A	N/A	systematic
82	Frøysnes	2016		08	Norway	PMID: 27173150	35	mg/m²	90	yes	3	50%/ 25% @30 min./ 25% @60 min.	Cristalloid	0.9% Saline	NR	39.5 - 42.0	119	2004	2013	open	no	N/A	no	N/A	N/A	systematic
83	Navez	2016		12	Belgium	PMID: 27646023	35	mg/m²	90	no	1	N/A	NR	NR	NR	42	NR (old + frail)	2007	2015	closed	no	N/A	no	N/A	N/A	systematic
84	Tan	2016		12	Singapore	PMID: 27855557	NR	NR	60	NR	NR	NR	PDS	NR	2.0 - 2.5	42	56	2001	2015	closed	no	N/A	no	N/A	N/A	systematic
85	Leung	2017		01	Australia	PMID: 27780675	12.5	mg/m²	90	no	1	N/A	NR	NR	NR	42	96	1996	2015	NR	no	N/A	no	N/A	N/A	systematic
86	Massalou	2017		02	France	PMID: 27816197	12.5 (males) 10.0 (females)	mg/m²	60	no	1	N/A	PDS	Dianeal PD-4	2.0 l/m²	42	84	1999	2013	open	no	N/A	no	N/A	N/A	systematic

## Sheet: Legend
Legend
5-FU	Fluorouracil
CDDP	Cisplatin
DOX	Doxorubicin
EPIC	early post-operative intraperitoneal chemotherapy
ETO	Etoposide
HCPT	Hydroxycamphotecin
IRI	Irinotecan
i.v.	intravenous
L-OHP	Oxaliplatin
L-PAM	Melphalan
m²	square meter (always refers to body surface area)
MMC	Mitomycin C
PDS	Peritoneal Dialysis solution
N/A	not applicable
ND	not determined
NR	not reported
