# Supplementary material for: Systematic Review of Variations in Hyperthermic Intraperitoneal Chemotherapy (HIPEC) for Peritoneal Metastasis from Colorectal Cancer
Source: J Clin Med. 2018 Dec 19;7(12):567. doi: 10.3390/jcm7120567 (PMC6306814; doi:10.3390/jcm7120567)
Supplement: Supplementary file 1 [file jcm-07-00567-s001.zip › Supplement/Suppl. Tab 2 MMC+CCDP Protocols.xlsx]

## Sheet: MMC + CDDP
Ref. No.	1st Author	Publication (Year)	_	Publication (Month)	Country	Reference / Link	Drug Amount MMC	MMC Dosing Benchmark	Drug Amount CDDP	CDDP Dosing Benchmark	Duration (min.)	Carrier Solution	Matrix Details	Volume (l)	Temperature (°C)	Patients (n)	Study Period (Start Year)	Study Period (End Year)	open/ closed	Bidirectional Protocol	i.v. Drug	EPIC	EPIC Drug Dosage	Reference Benchmark	Retrieval	Comment
1	Yamaguchi	1992		10	Japan	PMID: 1395984	20.0 - 30.0	mg/m²	150.0 - 300.0	mg/m²	40 - 50	Cristalloid	Saline	10	42	8	NR	NR	open	no	N/A	no	N/A	N/A	manual
2	Elias	2000		05	France	PMID:11341599	30.0 - 50.0	mg/m²	50.0 - 100.0	mg/m²	60 - 120	NR	NR	NR	41	?	1990	2007	ND	no	N/A	yes	MMC: 10.0 mg/m² 5-FU: 600.0 mg/m²	N/A	manual
3	Elias	2000	b	n.d.	France	PMID:11341599	20	mg/m²	200	mg/m²	NR	NR	NR	2.5 l/m²	41.0 - 44.0	<16	1993	1998	ND	no	N/A	no	N/A	N/A	manual
4	Elias	2001	b	07	France	PMID: 11443611	20	mg/m²	200	mg/m²	60	NR	NR	2.5 l/m²	41.0 - 44.0	6	1993	1999	ND	no	N/a	no	N/A	N/A	manual
5	Cavaliere	2000		05	Italy	PMID: 10861608	3.3	mg/m²/l	25	mg/m²/l	90	NR	NR	NR	41.5 - 42.5	14	1995	1999	NR	no	N/A	no	N/A	N/A	manual
6	Cavaliere	2000	b	08	Italy	PMID: 11016471	3.3	mg/m²/l	25	mg/m²/l	90	NR	NR	NR	41.5 - 42.5	10	1995	1998	NR	no	N/A	no	N/A	N/A	manual
7	Cavaliere	2006		11	Italy	PMID: 17203760	3.3 (13.2 - 16.5)	mg/m²/l (mg/m²)	25.0 (100.0 - 125.0)	mg/m²/l (mg/m²)	60 - 90	NR	NR	NR	41.5 - 43.0	109	1996	2005	ND	no	N/A	no	N/A	N/A	systematic
8	Cavaliere	2011		02	Italy	PMID: 21093205	3.3 (13.2 - 16.5)	mg/m²/l (mg/m²)	25.0 (100.0 - 125.0)	mg/m²/l (mg/m²)	60 - 90	NR	NR	NR	41.5 - 43.0	109	1995	2007	ND	no	N/A	no	N/A	N/A	systematic
9	Pilati	2003		06	Italy	PMID: 12794016	3.3	mg/m²/l	25	mg/m²/l	90	NR	NR	4.0 - 6.0	41.0 - 42.0	46	1995	2001	ND	no	N/A	no	N/A	N/A	manual
10	Kianmanesh	2007		04	France	PMID: 17414609	120	mg	200	mg/m²	90 - 120	NR	NR	12	41.0 - 43.0	43	1996	2006	open	no	N/A	no	N/A	N/A	systematic
11	Asero	2009		07	Italy	PMID: 19567402	3.3 (13.2 - 16.5)	mg/m²/l (mg/m²)	25.0 (100.0 - 125.0)	mg/m²/l (mg/m²)	60	NR	NR	4.0 - 5.0	42.5	13	2005	2008	closed	no	N/A	no	N/A	N/A	systematic
12	Vaira	2010	b	01	Italy	PMID: 20133981	16	mg/m²	100	mg/m²	60	NR	NR	NR	41.5	S=40	1997	2008	ND	no	N/A	no	N/A	N/A	systematic
13	Yonemura	2013		04	Japan	PMID: 23710154	20	mg/m²	100	mg/m²	60	Cristalloid	Saline	4	42.0 - 43.0	87	2004	2012	NR	no	N/A	no	N/A	N/A	systematic	Authors Description: mg/body
14	Robella	2013		12	Italy	PMID: 24193287	16	mg/m²	100	mg/m²	60	NR	NR	NR	41.5	50	1995	2012	ND	no	N/A	no	N/A	N/A	systematic
15	Baratti	2014		07	Italy	PMID: 24901687	3.3	mg/m²/l	25	mg/m²/l	60	NR	NR	4.0 - 6.0	42.5	101	2004	2012	closed	no	N/A	no	N/A	N/A	manual
16	Baratti	2017		01	Italy	PMID: 27519353	3.3 (13.2 - 19.8)	mg/m²/l (mg/m²)	25.0 (100.0 - 125.0)	mg/m²/l (mg/m²)	60	NR	NR	4.0 - 6.0	42.5	22	2006	2012	closed	no	N/A	no	N/A	N/A	systematic
17	Huang	2014		09	China	PMID: 25259574	30.0 (5.0 µg/ml)	mg	120.0 (20.0 µg/ml)	mg	90	NR	NR	6	42.5 - 43.5	60	2005	2013	open	no	N/A	no	N/A	N/A	systematic
18	Bouhadjari	2016		02	France	PMID: 26278017	20	mg/m²	75	mg/m²	30	Cristalloid	0.9 % Saline	3	41.0 - 43.0	19	2007	2013	open	no	N/A	no	N/A	N/A	systematic
19	Lin	2016		12	Taiwan	PMID: 28033247	20	mg	100	mg	60	Cristalloid	0.9 % Saline	NR	42.0 - 43.0	31	1999	2014	NR	no	N/A	no	N/A	N/A	systematic
20	Lorimier	2017		01	France	PMID: 27839895	30	mg/m²	100	mg/m²	60	Cristalloid	0.9 % Saline	2.0 l/m²	> 42.0	< 58	1999	2002	open	no	N/A	no	N/A	N/A	systematic

## Sheet: Legend
Legend
5-FU	Fluorouracil
CDDP	Cisplatin
DOX	Doxorubicin
EPIC	early post-operative intraperitoneal chemotherapy
ETO	Etoposide
HCPT	Hydroxycamphotecin
IRI	Irinotecan
i.v.	intravenous
L-OHP	Oxaliplatin
L-PAM	Melphalan
m²	square meter (always refers to body surface area)
MMC	Mitomycin C
PDS	Peritoneal Dialysis solution
N/A	not applicable
ND	not determined
NR	not reported
