# Supplementary material for: Systematic Review of Variations in Hyperthermic Intraperitoneal Chemotherapy (HIPEC) for Peritoneal Metastasis from Colorectal Cancer
Source: J Clin Med. 2018 Dec 19;7(12):567. doi: 10.3390/jcm7120567 (PMC6306814; doi:10.3390/jcm7120567)
Supplement: Supplementary file 1 [file jcm-07-00567-s001.zip › Supplement/Suppl. Tab 3 MMC+DOX Protocols.xlsx]

## Sheet: MMC + DOX
Ref. No.	1st Author	Publication (Year)	Publication (Month)	Country	Reference / Link	Drug Amount MITO	Mito Dosing Benchmark	Drug Amount DOX	CCDP Dosing Benchmark	Duration (min.)	Carrier Solution	Matrix Details	Volume (l)	Temperature (°C)	Patients (n)	Study Period (Start Year)	Study Period (End Year)	open/ closed	Bidirectional Protocol	i.v. Drug	EPIC	EPIC Drug Dosage	Reference Benchmark	Retrieval	Publication assignment
1	Piso	2007	11	Germany	PMID: 17458551	20	mg/m²	15	mg/m²	60	NR	NR	≤ 3.0	41.0 - 42.0	16	2004	2006	closed	no	N/A	no	N/A	N/A	systematic	1
2	Sugarbaker	2011	08	USA	PMID: 21621952	15	mg/m²	15	mg/m²	90	PDS	1.5% Dextrose	1.5 l/m²	42	10	2005	2009	open	yes	5-FU/ Leucovorin	no	N/A	N/A	systematic	2
3	Majerović	2011	12	Croatia	PMID: 22397286	35	mg/m²	NR	NR	60	Cristalloid	0.9% Saline	4.0 - 6.0	42.5	6	2007	2010	closed	no	N/A	no	N/A	N/A	systematic	3
4	Melero	2016	03	Spain	PMID: 26518392	15	mg/m²	15	mg/m²	90	PDS	1.5% Dextrose	2.0 l/m²	42.0 - 42.5	14	2012	2013	open	no	N/A	no	N/A	N/A	systematic	4

## Sheet: Legend
Legend
5-FU	Fluorouracil
CDDP	Cisplatin
DOX	Doxorubicin
EPIC	early post-operative intraperitoneal chemotherapy
ETO	Etoposide
HCPT	Hydroxycamphotecin
IRI	Irinotecan
i.v.	intravenous
L-OHP	Oxaliplatin
L-PAM	Melphalan
m²	square meter (always refers to body surface area)
MMC	Mitomycin C
PDS	Peritoneal Dialysis solution
N/A	not applicable
NR	not reported
