# Supplementary material for: Systematic Review of Variations in Hyperthermic Intraperitoneal Chemotherapy (HIPEC) for Peritoneal Metastasis from Colorectal Cancer
Source: J Clin Med. 2018 Dec 19;7(12):567. doi: 10.3390/jcm7120567 (PMC6306814; doi:10.3390/jcm7120567)
Supplement: Supplementary file 1 [file jcm-07-00567-s001.zip › Supplement/Suppl. Tab 4 L-OHP Protocols.xlsx]

## Sheet: L-OHP
Ref. No.	1st Author	Publication (Year)	_	Publication (Month)	Country	Reference / Link	Drug Amount	Dosing Benchmark	Duration (min.)	Carrier Solution	Matrix Details	Volume (l)	Temperature (°C)	Patients (n)	Study Period (Start Year)	Study Period (End Year)	open/ closed	Bidirectional Protocol	i.v. Drug	EPIC	EPIC Drug Dosage	Reference Benchmark	Retrieval
1	Elias	2002		02	France	PMID: 11886004	Dose findig: 260/ 310/ 360/ 410/ 460	mg/m²	30	Dextrose	5% Dextrose	2.0 - 2.5 l/m²	42.0 - 44.0	6	1998	2000	open	yes	5-FU/ Leucovorin	no	N/A	N/A	manual
2	Elias	2002	b	11	France	PMID: 12417789	460	mg/m²	30	Dextrose	300/ 200/ 150/ 100 mosm/l	2.0 l/m²	42.0 - 44.0	6 (16)	2001	2001	open	yes	5-FU/ Leucovorin	no	N/A	N/A	manual
3	Elias	2004		04	France	PMID: 15111347	460	mg/m²	30	Dextrose	5% Dextrose	2.0 l/m²	42.0 - 44.0	24	1998	2001	open	yes	5-FU/ Leucovorin	no	N/A	N/A	manual
4	Elias	2004	b	04	France	PMID: 15048746	460	mg/m²	30	Dextrose	5% Dextrose	2.0 l/m²	43	24	1998	2001	open	yes	5-FU/ Leucovorin	no	N/A	N/A	manual
5	Elias	2006		08	France	PMID: 16621428	460	mg/m²	30	NR	NR	2.0 l/m²	42.0 - 44.0	8	1993	2003	NR	no	N/A	no	N/A	N/A	manual
6	Elias	2006	b	10	France	PMID: N/A	460	mg/m²	30	Dextrose	5% Dextrose	2.0 l/m²	42.0 - 44.0	30	1998	2002	open	yes	5-FU/ Leucovorin	no	N/A	N/A	manual
7	Elias	2007		02	France	PMID: 17096054	460	mg/m²	30	Dextrose	NR	2.0 l/m²	42.0 - 44.0	23	1999	2003	open	yes	5-FU/ Leucovorin	no	N/A	N/A	manual
8	Elias	2009		02	France	PMID: 19103728	460	mg/m²	30	Dextrose	NR	2.0 l/m²	43	48	1998	2003	NR	yes	5-FU/ Leucovorin	no	N/A	N/A	systematic
9	Elias	2014		11	France	PMID: 25086990	360	mg/m²	30	Dextrose	5% Dextrose	2.0 l/m²	42	?	2000	2009	NR	yes	5-FU/ Leucovorin	no	no	N/A	systematic
10	Cavaliere	2006	b	11	Italy	PMID: 17203760	460	mg/m²	30	Dextrose	5% Dextrose	2.0 l/m²	42.0 - 44.0	11	1996	2005	ND	yes	5-FU/ Leucovorin	no	N/A	N/A	systematic
11	Cavaliere	2011	b	02	Italy	PMID: 21093205	460	mg/m²	30	Dextrose	5% Dextrose	2.0 l/m²	42.0 - 44.0	11	2005	2007	ND	yes	5-FU/ Leucovorin	no	N/A	N/A	systematic
12	Rouers	2006		05	Belgium	PMID: 16910003	460	mg/m²	30	Dextrose	5% Dextrose	2.0 l/m²	41.0 - 42.5	8	1998	2004	open	yes	5-FU/ Leucovorin	no	N/A	N/A	systematic
13	Ceelen	2008		02	Belgium	PMID: 17960463	460	mg/m²	30	Dextrose	5% Dextrose	2.0 l/m²	41	33	2005	2007	open	yes	5-FU/ Leucovorin	no	N/A	N/A	systematic
14	Stewart	2008		02	USA	PMID: 18493824	Dose findig: 200/ 250	mg/m²	120	Cristalloid	0.9% Saline	3	40.0 - 42.5	3	2007	2007	closed	no	N/A	no	N/A	N/A	manual
15	Bretcha-Boix	2010	b	06	Spain	PMID: 20534399	90.0 - 360.0	mg/m²	40 - 90	NR	NR	NR	42	6	2001	2008	open	no	N/A	5-FU	650	mg/m²	systematic
16	Vaira	2010	c	01	Italy	PMID: 20133981	460	mg/m²	30	NR	NR	NR	42	S=40	1997	2008	ND	yes	5-FU	no	N/A	N/A	systematic
17	Quenet	2011		08	France	PMID: 21772129	460	mg/m²	30	Dextrose	NR	2.0 l/m²	43	43	1998	2007	closed	yes	5-FU/ Leucovorin	no	N/A	N/A	systematic
18	Majerović	2011	b	11	Croatia	PMID: 22397286	460	mg/m²/l	60	Cristalloid	0.9% Saline	4.0 - 6.0	42.5	6	2007	2010	closed	no	N/A	no	N/A	N/A	systematic
19	Klaver	2012		02	Netherlands	PMID: 21780124	NR	NR	90	PDS	1.5% Dextrose	3	42	4	1996	2010	open	no	N/A	yes/no (5-FU)	650.0 - 800.0	mg/m²	manual
20	Cashin	2012		05	Sweden	PMID: 21685413	460	mg/m²	30	Dextrose	5% Dextrose	NR	41.0 - 42.0	15	1993	2008	open	yes	5-FU/ Leucovorin	no	N/A	N/A	systematic
21	Cashin	2012	b	06	Sweden	PMID: 22475555	460	mg/m²	30	Dextrose	5% Dextrose	NR	41.0 - 42.0	44	1996	2010	open	yes	5-FU/ Leucovorin	no	N/A	N/A	systematic
22	Cashin	2014		08	Sweden	PMID: 24846340	460	mg/m²	N/R	Dextrose	NR	NR	41.0 - 42.0	65	2004	2010	open	yes	5-FU/ Leucovorin	no	N/A	N/A	systematic
23	Hompes	2012		07	Belgium	PMID: 22395983	460	mg/m²	30	Dextrose	5% Dextrose	2.0 l/m²	41.0 - 42.0	39	2004	2010	open	yes	5-FU/ Leucovorin	no	N/A	N/A	systematic
24	Hompes	2014	b	05	Belgium/ Netherlands	PMID: 24375059	460	mg/m²	30	Dextrose	5% Dextrose	NR	41.0 - 42.0	39	2004	2010	NR	yes	5-FU/ Leucovorin	no	N/A	N/A	systematic
25	Turrini	2012		10	France	PMID: 23117830	460	mg/m²	30	Dextrose	NR	2.0 l/m²	43	26	2004	2010	open	yes	5-FU/ Leucovorin	no	N/A	N/A	systematic
26	McConell	2013	b	05	Canada	PMID: 23129533	400	mg	60	PDS	Dianeal	3	40.0 - 42.0	38	2008	2011	NR	yes	5-FU	no	N/A	N/A	systematic
27	Chua	2013	b	06	Australia	PMID: 22415741	460	mg/m²	30	Dextrose	1.5% Dextrose	3	42.0 - 44.0	12	1996	2011	open	yes	5-FU/ Leucovorin	no	N/A	N/A	systematic
28	Goéré	2013		06	France	PMID: 23299520	460	mg/m²	30	Dextrose	5% Dextrose	2.0 l/m²	42.0 - 44.0	30	1995	2005	open	yes	5-FU/ Leucovorin	yes/no diverse	diverse	diverse	manual
29	Gervais	2013		12	Canada	PMID: 24018983	460	mg/m²	30	Dextrose	5% Dextrose	2.0 l/m²	42.0 - 43.0	25	2004	2010	open	yes	5-FU/ Leucovorin	no	N/A	N/A	systematic
30	Nikolic	2014		01	Serbia	PMID: 24659645	410	mg/m²	30 - 60	NR	isotonic	2	41	56	2005	2012	closed	no	N/A	no	N/A	N/A	systematic
31	Ceelen	2014		09	Belgium	PMID: 24756812	460	mg/m²	30	Dextrose	5% Dextrose	NR	41.0 - 42.0	?	2002	2012	open	no	5-FU/ Leucovorin	no	N/A	N/A	systematic
32	Glockzin	2014		11	Germany	PMID: 25369730	300	mg/m²	30	Cristalloid	0.9% Saline	3	41.0 - 43.0	11	2007	2010	closed	yes	5-FU/ Leucovorin	no	N/A	N/A	systematic
33	Prada- Villaverde	2014	b	12	USA/ Europe	PMID: 25088304	460	mg/m²	30	NR	NR	2.0 l/m²	42	166	2000	2012	NR	yes	5-FU/ Leucovorin	no	N/A	N/A	systematic
34	Lam	2015	b	09	Canada	PMID: 26051744	400	mg	60	PDS	Dianeal	3	40.0 - 42.0	43	2008	2013	closed	yes	5-FU	no	N/A	N/A	systematic
35	Topgül	2015		09	Turkey	PMID: 26504417	400	mg/m²	60 - 90	NR	NR	3.0 - 5.0	41.0 - 43.0	6	2012	2014	closed	no	N/A	no	N/A	N/A	systematic
36	Huang	2015	b	11	Australia	PMID: 26361862	350	mg/m²	30	Dextrose	5% Dextrose	0.5	42	26	1996	2015	open	no	no	yes	N/A	N/A	manual
37	Simkens	2016	c	04	Netherlands	PMID: 27110701	460	mg/m²	30	NR	NR	NR	NR	26	2007	2015	NR	yes	5-FU/ Leucovorin	no	N/A	N/A	systematic
38	Simkens	2016	d	12	Netherlands	PMID: 27027308	460	mg/m²	30	NR	NR	NR	NR	26	2007	2015	NR	yes	5-FU/ Leucovorin	no	N/A	N/A	systematic
39	Somashekhar	2016		09	India	PMID: 28098079	300	mg/m²	30	Dextrose	5% Dextrose	NR	42	9	2013	2015	NR	yes	5-FU/ Leucovorin	no	N/A	N/A	systematic
40	Alzahrani	2016		11	Australia	PMID: 26179296	350	mg/m²	30	Dextrose	5% Dextrose	0.5	41.5 - 42.0	205	1996	2014	open	yes	5-FU	yes/no (5-FU)	650.0 - 800.0	mg/m²	systematic
41	Navez	2016		12	Belgium	PMID: 27646023	460	mg/m²	30	NR	NR	NR	41.0 - 42.0	< 77	2007	2015	closed	no	N/A	no	N/A	N/A	systematic
42	Leung	2017	b	01	Australia	PMID: 27780675	350	mg/m²	30	Dextrose	5% Dextrose	3	41.5 - 42.0	96	1996	2015	NR	no	N/A	no	N/A	N/A	systematic
43	Lorimier	2017	b	01	France	PMID: 27839895	460	mg/m²	30	NR	NR	NR	> 42.0	< 58	2002	2011	open	no	N/A	no	N/A	N/A	systematic
44	Mehta	2017		04	Netherlands	PMID: 27896510	260	mg/m²	30	PDS	Dianeal PD-4	2.0 l/m²	42	8	2015	2016	open	yes	5-FU/ Leucovorin	no	N/A	N/A	systematic

## Sheet: Legend
Legend
5-FU	Fluorouracil
CDDP	Cisplatin
DOX	Doxorubicin
EPIC	early post-operative intraperitoneal chemotherapy
ETO	Etoposide
HCPT	Hydroxycamphotecin
IRI	Irinotecan
i.v.	intravenous
L-OHP	Oxaliplatin
L-PAM	Melphalan
m²	square meter (always refers to body surface area)
MMC	Mitomycin C
PDS	Peritoneal Dialysis solution
N/A	not applicable
ND	not determined
NR	not reported
