# Supplementary material for: Systematic Review of Variations in Hyperthermic Intraperitoneal Chemotherapy (HIPEC) for Peritoneal Metastasis from Colorectal Cancer
Source: J Clin Med. 2018 Dec 19;7(12):567. doi: 10.3390/jcm7120567 (PMC6306814; doi:10.3390/jcm7120567)
Supplement: Supplementary file 1 [file jcm-07-00567-s001.zip › Supplement/Suppl. Tab 5 L-OHP+IRI Protocols.xlsx]

## Sheet: L-OHP + IRI
Ref. No.	1st Author	Publication (Year)	_	Publication (Month)	Country	Reference / Link	Drug Amount L-OHP	L-OHP Dosing Benchmark	Drug Amount IRI	IRI Dosing Benchmark	Duration (min.)	Carrier Solution	Matrix Details	Volume (l)	Temperature (°C)	Patients (n)	Study Period (Start Year)	Study Period (End Year)	open/ closed	Bidirectional Protocol	i.v. Drug	EPIC	EPIC Drug Dosage	Reference Benchmark	Retrieval
1	Elias	2004	c	10	France	PMID: 15367418	460	mg/m²	Dose findig: 300.0 - 700.0	mg/m²	30	Dextrose	5% Dextrose	2.0 l/m²	42.0 - 44.0	20	2002	2003	open	no	N/A	no	N/A	N/A	manual
2	Spiliotis	2008	b	04	Greece	PMID: 18555466	360	mg/m²	360	mg/m²	30	Dextrose	5% Dextrose	≤ 3.0	42	< 7	2004	2007	NR	no	N/A	no	N/A	N/A	systematic
3	Quenet	2011	b	08	France	PMID: 21772129	300	mg/m²	200	mg/m²	30	Dextrose	NR	2.0 l/m²	43	103	2003	2006	open	no	N/A	no	N/A	N/A	systematic
4	Cashin	2012	c	06	Sweden	PMID: 22475555	360	mg/m²	360	mg/m²	30	PDS	Dianeal PD-4	NR	41.0 - 42.0	23	1996	2010	open	yes	5-FU/ Leucovorin	no	N/A	N/A	systematic
5	Goéré	2013	b	06	France	PMID: 23299520	300.0 - 360.0	mg/m²	200	mg/m²	30	Dextrose	5% Dextrose	2.0 l/m²	43	47	1995	2005	open	yes	5-FU/ Leucovorin	yes/no diverse	diverse	diverse	manual
6	Elias	2014		11	France	PMID: 25086990	300	mg/m²	200	mg/m²	30	Dextrose	5% Dextrose	2.0 l/m²	42	139	2000	2009	NR	yes	5-FU/ Leucovorin	no	no	N/A	systematic
7	Chemama	2016		11	France	PMID: 27352205	300	mg/m²	200	mg/m²	30	Dextrose	NR	2.0 l/m²	43	75	2008	2010	NR	yes	5-FU/ Leucovorin	no	N/A	N/A	systematic

## Sheet: Legend
Legend
5-FU	Fluorouracil
CDDP	Cisplatin
DOX	Doxorubicin
EPIC	early post-operative intraperitoneal chemotherapy
ETO	Etoposide
HCPT	Hydroxycamphotecin
IRI	Irinotecan
i.v.	intravenous
L-OHP	Oxaliplatin
L-PAM	Melphalan
m²	square meter (always refers to body surface area)
MMC	Mitomycin C
PDS	Peritoneal Dialysis solution
N/A	not applicable
NR	not reported
