# Supplementary material for: Systematic Review of Variations in Hyperthermic Intraperitoneal Chemotherapy (HIPEC) for Peritoneal Metastasis from Colorectal Cancer
Source: J Clin Med. 2018 Dec 19;7(12):567. doi: 10.3390/jcm7120567 (PMC6306814; doi:10.3390/jcm7120567)
Supplement: Supplementary file 1 [file jcm-07-00567-s001.zip › Supplement/Suppl. Tab 6 CDDP Protocols.xlsx]

## Sheet: CDDP
Ref. No.	1st Author	Publication (Year)	Publication (Month)	Country	Reference / Link	Drug Amount	Dosing Benchmark	Duration (min.)	Carrier Solution	Matrix Details	Volume (l)	Temperature (°C)	Patients (n)	Study Period (Start Year)	Study Period (End Year)	open/ closed	Bidirectional Protocol	i.v. Drug	EPIC	EPIC Drug Dosage	Reference Benchmark	Retrieved
1	Cavaliere	2011	02	Italy	PMID: 21093205	25	mg/m²/l	60 - 90	NR	NR	NR	41.5 - 43.0	26	1995	2007	NR	no	N/A	no	N/A	N/A	systematic
2	Topgül	2015	09	Turkey	PMID: 26504417	75	mg/m²	60 - 90	NR	NR	3.0 - 5.0	41.0 - 43.0	21	2012	2014	closed	no	N/A	no	N/A	N/A	systematic

## Sheet: Legend
Legend
5-FU	Fluorouracil
CDDP	Cisplatin
DOX	Doxorubicin
EPIC	early post-operative intraperitoneal chemotherapy
ETO	Etoposide
HCPT	Hydroxycamphotecin
IRI	Irinotecan
i.v.	intravenous
L-OHP	Oxaliplatin
L-PAM	Melphalan
m²	square meter (always refers to body surface area)
MMC	Mitomycin C
PDS	Peritoneal Dialysis solution
N/A	not applicable
NR	not reported
