# Supplementary material for: Systematic Review of Variations in Hyperthermic Intraperitoneal Chemotherapy (HIPEC) for Peritoneal Metastasis from Colorectal Cancer
Source: J Clin Med. 2018 Dec 19;7(12):567. doi: 10.3390/jcm7120567 (PMC6306814; doi:10.3390/jcm7120567)
Supplement: Supplementary file 1 [file jcm-07-00567-s001.zip › Supplement/Suppl. Tab 7 Protocols w rare combinations .xlsx]

## Sheet: rare combinations
Ref. No.	1st Author	Publication (Year)	Publication (Month)	Country	Reference / Link	Drug Amount MITO	Mito Dosing Benchmark	Drug Amount other Drug	other Drug Dosing Benchmark	Duration (min.)	Carrier Solution	Matrix Details	Volume (l)	Temperature (°C)	Patients (n)	Study Period (Start Year)	Study Period (End Year)	open/ closed	Bidirectional Protocol	i.v. Drug	EPIC	EPIC Drug Dosage	Reference Benchmark	Retrieval
1	Yamaguchi	1992	10	Japan	PMID: 1395984	20 - 30	mg/m²	ETO: 100 - 200	mg/m²	40 - 50	Cristalloid	Saline	10	42	2	NR	NR	open	no	N/A	no	N/A	N/A	manual
2	Yang	2009	02	China	PMID: 19018599	30	mg	HCPT: 20	mg	60 - 90	Cristalloid	0.9 % Saline	12	42.5 - 43.5	5	2005	2007	NR	no	N/A	no	N/A	N/A	systematic
3	Shimizu	2013	05	Japan	PMID: 24772307	10	mg	5-FU: 1000	mg	30	Cristalloid	Saline	5	42.0 - 43.0	5	2009	2012	NR	no	N/A	no	N/A	N/A	systematic
4	Alzahrani	2016	11	Australia	PMID: 26179296	7	mg/m²	CCDP: 50 DOX: 50	mg/m²	90	Dextrose	5% Dextrose	3	41.5 - 42.0	NR (refractory )	1996	2014	NR	no	N/A	no	N/A	N/A	systematic

## Sheet: Legend
Legend
5-FU	Fluorouracil
CDDP	Cisplatin
DOX	Doxorubicin
EPIC	early post-operative intraperitoneal chemotherapy
ETO	Etoposide
HCPT	Hydroxycamphotecin
IRI	Irinotecan
i.v.	intravenous
L-OHP	Oxaliplatin
L-PAM	Melphalan
m²	square meter (always refers to body surface area)
MMC	Mitomycin C
PDS	Peritoneal Dialysis solution
N/A	not applicable
NR	not reported
