# Supplementary material for: Systematic Review of Variations in Hyperthermic Intraperitoneal Chemotherapy (HIPEC) for Peritoneal Metastasis from Colorectal Cancer
Source: J Clin Med. 2018 Dec 19;7(12):567. doi: 10.3390/jcm7120567 (PMC6306814; doi:10.3390/jcm7120567)
Supplement: Supplementary file 1 [file jcm-07-00567-s001.zip › Supplement/Suppl. Tab 8 Protocols w rare monotherapies .xlsx]

## Sheet: other monotherapies
Ref. No.	1st Author	Publication (Year)	Publication (Month)	Country	Reference / Link	Drug Amount	Dosing Benchmark	Duration (min.)	Carrier Solution	Matrix Details	Volume (l)	Temperature (°C)	Patients (n)	Study Period (Start Year)	Study Period (End Year)	open/ closed	Bidirectional Protocol	i.v. Drug	EPIC	EPIC Drug Dosage	Reference Benchmark	Retrieval
1	Füzün	2006	01	Turkey	PMID: 17139879	5-FU: 1000	mg/m²	20	Dextrose	0.015	2	37	29	1996	2007	NR	no	N/A	no	N/A	N/A	manual
2	Sardi	2014	03	USA	PMID: 24276642	L-PAM: 50	mg/m²	90	Dextrose	0.015	2.25	41.0 - 42.0	1	1994	2012	NR	no	N/A	no	N/A	N/A	systematic
3	Glockzin	2014	11	Germany	PMID: 25369730	IRI: 300	mg/m²	30	Cristalloid	0.9% Saline	3	41.0 - 43.0	10	2007	2010	closed	yes	5-FU/ Leucovorin	no	N/A	N/A	systematic
4	Cravioto- Villanueva	2016	08	Mexico	PMID: 27138212	5-FU: 650	mg/m²	90	Cristalloid	Saline	4	41.0 - 42.0	7	2005	2005	NR	no	N/A	no	N/A	N/A	systematic

## Sheet: Legend
Legend
5-FU	Fluorouracil
CDDP	Cisplatin
DOX	Doxorubicin
EPIC	early post-operative intraperitoneal chemotherapy
ETO	Etoposide
HCPT	Hydroxycamphotecin
IRI	Irinotecan
i.v.	intravenous
L-OHP	Oxaliplatin
L-PAM	Melphalan
m²	square meter (always refers to body surface area)
MMC	Mitomycin C
PDS	Peritoneal Dialysis solution
N/A	not applicable
NR	not reported
