# Supplementary material for: Systematic Review of Variations in Hyperthermic Intraperitoneal Chemotherapy (HIPEC) for Peritoneal Metastasis from Colorectal Cancer
Source: J Clin Med. 2018 Dec 19;7(12):567. doi: 10.3390/jcm7120567 (PMC6306814; doi:10.3390/jcm7120567)
Supplement: Supplementary file 1 [file jcm-07-00567-s001.zip › Supplement/Suppl. Tab 9 Concomitant iv chemotherapy.xlsx]

## Sheet: i.v. Drugs (bidirectional)
Ref. No.	1st Author	Publication (Year)	Publication (Month)	Country	Reference / Link	Drug for HIPEC	1st i.v. Drug	1 st Drug Amount	1 st Drug Benchmark	2nd i.v. Drug	2nd Drug Amount	2nd Drug Benchmark	Time post HIPEC (h)
1	Elias	2002	02	France	PMID: 11886004	L-OHP	5-FU	400	mg/m²	Leucovorin	20	mg/m²	± 0
2	Elias	2002	11	France	PMID: 12417789	L-OHP	5-FU	400	mg/m²	Leucovorin	20	mg/m²	± 0
3	Elias	2004	04	France	PMID: 15048746	L-OHP	5-Fu	400	mg/m²	Leucovorin	20	mg/m²	± 0
4	Elias	2004	05	France	PMID: 15111347	L-OHP	5-FU	400	mg/m²	Leucovorin	20	mg/m²	± 0
5	Elias	2006	10	France	PMID: n.d.	L-OHP	5-FU	400	mg/m²	Leucovorin	20	mg/m²	± 0
6	Elias	2007	02	France	PMID: 17096054	L-OHP	5-FU	400	mg/m²	Leucovorin	20	mg/m²	± 0
7	Elias	2009	02	France	PMID: 19103728	L-OHP	5-FU	400	mg/m²	Leucovorin	20	mg/m²	± 0
8	Rouers	2006	05	Belgium	PMID: 16910003	L-OHP	5-FU	400	mg/m²	Leucovorin	20	mg/m²	-1
9	Cavaliere	2006	11	Italy	PMID: 17203760	L-OHP	5-FU	400	mg/m²	Leucovorin	20	mg/m²	± 0
10	Cavaliere	2011	02	Italy	PMID: 21093205	L-OHP	5-FU	400	mg/m²	Leucovorin	20	mg/m²	± 0
11	Ceelen	2008	02	Belgium	PMID: 17960463	L-OHP	5-FU	400	mg/m²	Leucovorin	20	mg/m²	± 0
12	Vaira	2010	01	Italy	PMID: 20133981	L-OHP	5-FU	NR	NR	N/A	N/A	N/A	± 0
13	Quenet	2011	08	France	PMID: 21772129	L-OHP	5-FU	400	mg/m²	Leucovorin	20	mg/m²	CRS
14	Sugarbaker	2011	08	USA	PMID: 21621952	L-OHP + DOX	5-FU	400	mg/m²	Leucovorin	20	mg/m²	± 0
15	Cashin	2012	03	Sweden	PMID: 21685413	L-OHP	5-FU	400 - 500	mg/m²	Leucovorin	25.0 - 30.0	mg/m²	± 0
16	Cashin	2012	06	Sweden	PMID: 22475555	L-OHP	5-FU	400	mg/m²	Leucovorin	60	mg/m²	± 0
	Cashin	2012	06	Sweden	PMID: 22475555	L-OHP + IRI	5-FU	450 - 500	mg/m²	Leucovorin	60	mg/m²	± 0
17	Turrini	2012	10	France	PMID: 23117830	L-OHP	5-FU	400	mg/m²	Leucovorin	20	mg/m²	-1
18	Chua	2013	06	Australia	PMID: 22415741	L-OHP	5-FU	400	mg/m²	Leucovorin	20	mg/m²	-0.5
19	Goéré	2013	06	France	PMID: 23299520	L-OHP	5-FU	400	mg/m²	Leucovorin	20	mg/m²	± 0
	Goéré	2013	06	France	PMID: 23299520	L-OHP + IRI	5-FU	400	mg/m²	Leucovorin	20	mg/m²	± 0
20	Gervais	2013	12	Canada	PMID: 24018983	L-OHP	5-FU	400	mg/m²	Leucovorin	20	mg/m²	-1
21	Hompes	2014	05	Belgium/ Netherlands	PMID: 24375059	L-OHP	5-FU	400	mg/m²	Leucovorin	20	mg/m²	-1
22	Hompes	2014	07	Belgium	PMID: 22395983	L-OHP	5-FU	400	mg/m²	Leucovorin	20	mg/m²	-1
23	Prada- Villaverde	2014	12	USA/ Europe	PMID: 25088304	L-OHP	5-FU	400	mg/m²	Leucovorin	20	mg/m²	-1
24	Lam	2015	09	Canada	PMID: 26051744	L-OHP	5-FU	800	mg	N/A	N/A	N/A	± 0
25	Simkens	2016	04	Netherlands	PMID: 27110701	L-OHP	5-FU	400	mg/m²	Leucovorin	20	mg/m²	± 0
26	Simkens	2016	12	Netherlands	PMID: 27027308	L-OHP	5-FU	400	mg/m²	Leucovorin	20	mg/m²	± 0
27	Somashekar	2016	09	India	PMID: 28098079	L-OHP	5-FU	400	mg/m²	Leucovorin	20	mg/m²	± 0
28	Alzahrani	2016	11	Australia	PMID: 26179296	L-OHP	5-FU	400	mg/m²	N/A	N/A	N/A	± 0
29	Chemama	2016	11	France	PMID: 27352205	L-OHP + IRI	5-FU	400	mg/m²	Leucovorin	20	mg/m²	± 0
30	Mehta	2017	04	Netherlands	PMID: 27896510	L-OHP	5-FU	400	mg/m²	Leucovorin	20	mg/m²	± 0

## Sheet: Legend
Legend
5-FU	Fluorouracil
CDDP	Cisplatin
DOX	Doxorubicin
EPIC	early post-operative intraperitoneal chemotherapy
ETO	Etoposide
HCPT	Hydroxycamphotecin
IRI	Irinotecan
i.v.	intravenous
L-OHP	Oxaliplatin
L-PAM	Melphalan
m²	square meter (always refers to body surface area)
MMC	Mitomycin C
PDS	Peritoneal Dialysis solution
N/A	not applicable
NR	not reported
